# Supplementary material for: Ultrasound-guided foam sclerotherapy vs. open surgical ligation for incompetent perforator veins: a retrospective cohort study
Source: Front Surg. 2026 May 29;13:1808776. doi: 10.3389/fsurg.2026.1808776 (PMC13260379; doi:10.3389/fsurg.2026.1808776)
Supplement: Supplementary file 1 [file Table1.xlsx]

## Sheet: 无标题1
Group	Age	Medical History	BMI	Number of Incompetent Perforating Veins (IPVs) in Affected Limb	Diameter	Reflux Time	Preoperative VCSS Score	1-month Postoperative VCSS Score	3-month Postoperative VCSS Score	6-month Postoperative VCSS Score	12-month Postoperative VCSS Score	Operation Time	Intraoperative Blood Loss	VAS	Postoperative Hospital Stay	Gender	CEAP Classification	Surgical History	Incision Infection	Thrombophlebitis	Lower Limb Numbness	Hematoma	Total Complications	Group1	month	Perforator，closure	number	GoupA，Preoperative，VCSS，score	GoupA，Postoperative，VCSS1	GoupB，Preoperative，VCSS，score	GoupB，Postoperative，VCSS1
1	67	15	17.8	1	3.6	585	9	5	5	3	3	67	10	1	3	1	1	0	0	0	0	0	0	1	1	0	1	9	5	7	6
1	37	10	28.3	2	5	533	10	5	4	4	3	55	4	1	2	2	2	1	0	0	0	0	0	1	1	1	90	10	5	8	5
1	56	8	25.2	1	4	823	9	4	4	3	4	52	5	1	4	1	1	0	0	0	0	0	0	1	2	0	6	9	4	8	5
1	54	7	22.9	1	4	908	9	6	5	3	3	57	0	3	1	1	1	0	0	1	0	0	1	1	2	1	85	9	6	15	10
1	65	10	24.7	4	4	1050	10	7	7	5	3	60	7	1	4	2	1	0	0	0	0	0	0	1	3	0	9	10	7	9	7
1	42	15	29.6	1	4.2	1108	8	6	5	3	3	51	3	3	2	1	4	0	0	0	0	0	0	1	3	1	82	8	6	19	12
1	55	8	23.8	1	3.8	1623	9	4	5	4	4	58	1	0	5	1	1	0	0	0	0	0	0	1	4	0	12	9	4	8	6
1	42	6	27.2	1	4.7	1208	8	5	4	3	3	35	2	3	2	2	1	1	0	0	0	0	0	1	4	1	79	8	5	12	10
1	45	5	21.4	2	4.4	870	7	4	4	4	4	56	5	1	5	1	1	0	0	1	0	0	1	2	1	0	0	7	4	9	7
1	74	10	29.5	2	5.2	1003	15	11	9	6	5	59	2	1	6	2	4	0	0	0	0	0	0	2	1	1	86	15	11	9	6
1	69	12	21.7	3	3.8	725	11	6	6	3	4	65	6	1	1	1	1	0	0	0	0	0	0	2	2	0	2	11	6	10	9
1	58	4	20.9	2	3.5	1252	8	5	5	3	3	53	4	1	2	1	1	0	0	0	0	0	0	2	2	1	84	8	5	10	7
1	60	16	30.3	2	5	580	16	12	10	7	6	72	10	1	5	1	3	1	0	0	0	0	0	2	3	0	3	16	12	9	6
1	53	15	22.4	1	3.8	1232	7	5	5	4	5	45	3	1	2	1	1	0	0	0	1	0	1	2	3	1	83	7	5	8	5
1	71	27	20.1	2	3.6	905	10	5	4	3	3	54	7	1	3	2	2	0	0	0	0	0	0	2	4	0	4	10	5	7	4
1	77	40	22.7	1	3.8	567	12	7	6	3	3	61	5	1	6	1	2	0	0	0	0	0	0	2	4	1	82	12	7	11	9
1	74	25	26.4	2	4	923	9	7	5	4	2	43	8	1	5	2	1	1	0	0	0	0	0					9	7	14	10
1	43	5	25.1	1	3.5	1209	8	5	5	4	3	50	0	1	4	2	1	0	0	0	1	0	1					8	5	18	9
1	80	35	20.7	1	4	833	11	6	5	3	3	80	4	1	1	2	1	0	0	0	0	0	0					11	6	8	5
1	28	6	25.1	1	4.2	956	9	6	4	2	3	55	2	1	5	1	1	0	0	0	0	0	0					9	6	7	6
1	41	10	23.4	4	4.5	880	8	5	5	4	3	63	1	1	4	1	4	0	0	0	0	0	0					8	5	18	12
1	76	11	25.6	2	3.8	1123	17	11	8	6	6	49	5	3	4	1	3	0	0	0	0	0	0					17	11	10	8
1	38	8	23.9	1	4	756	8	5	5	3	3	57	4	1	3	1	1	0	0	0	0	0	0					8	5	10	7
1	48	12	29.1	3	4.5	934	7	6	4	3	3	30	6	2	3	2	2	0	0	0	0	0	0					7	6	9	5
1	42	8	19.6	1	4.2	608	10	8	7	4	3	62	3	2	2	1	1	0	0	0	0	0	0					10	8	15	11
1	64	7	21.8	3	3.8	743	10	6	6	3	3	56	5	4	5	1	1	0	0	1	0	0	1					10	6	9	7
1	62	10	25.1	2	4.5	866	9	7	5	5	4	47	1	3	2	2	1	0	0	0	0	0	0					9	7	17	12
1	67	12	21.9	1	4.1	1078	10	7	7	5	3	53	4	2	1	2	2	0	0	0	0	0	0					10	7	8	5
1	51	6	22.4	2	4	703	7	5	5	3	4	64	2	3	2	1	2	0	0	0	0	0	0					7	5	10	6
1	58	8	30.1	1	4.2	1204	11	8	6	4	3	51	0	3	2	1	1	0	0	0	0	0	0					11	8	7	4
1	68	14	25.2	2	4	644	11	7	4	3	3	48	4	3	4	2	1	0	0	0	0	0	0					11	7	7	5
1	61	20	21.8	2	3.5	619	8	5	5	3	3	78	5	1	1	1	1	0	0	0	0	0	0					8	5	9	6
1	52	17	21.9	2	4.5	984	11	9	8	5	4	52	5	1	3	2	2	0	0	0	0	0	0					11	9	16	9
1	59	16	28.6	2	4	603	10	7	6	7	5	60	3	1	2	1	2	0	0	0	0	0	0					10	7	11	8
1	45	5	20.9	3	4	1208	7	4	4	3	4	54	6	1	4	1	1	0	0	0	0	0	0					7	4	8	5
1	83	30	28.5	2	5.2	1602	17	12	10	8	10	46	4	3	5	1	4	0	0	0	0	0	0					17	12	10	6
1	62	10	19.2	3	4	835	9	6	5	4	4	59	5	2	3	2	2	0	0	0	0	0	0					9	6	14	10
1	54	8	27.4	3	4.5	1077	12	10	6	3	3	66	2	1	1	1	1	0	0	0	0	0	0					12	10	10	7
1	48	4	21.2	2	3.8	587	9	8	6	3	3	41	4	3	2	1	1	0	0	0	0	0	0					9	8	15	12
1	82	20	26.1	2	3.8	932	15	7	6	6	5	58	1	2	6	2	3	0	0	0	0	0	0					15	7	10	8
1	78	15	20.2	1	3.5	670	7	5	5	4	5	61	3	1	2	2	1	0	0	0	0	0	0					7	5	8	5
1	48	5	22.1	2	3.8	1033	8	6	4	4	3	55	7	1	2	2	1	1	0	0	0	0	0					8	6	12	9
1	46	7	23.8	2	4	603	8	5	5	3	3	47	6	1	3	1	1	0	0	0	0	0	0					8	5	10	8
1	61	10	25.5	3	4.9	956	19	11	9	7	6	62	5	2	5	1	4	0	0	0	0	0	0					19	11	9	5
1	57	14	24.5	1	4.5	902	10	7	6	4	4	65	8	1	3	1	4	0	0	0	0	0	0					10	7	9	6
1	60	18	19.9	2	4	558	7	6	6	4	5	64	3	4	4	2	2	0	0	0	0	0	0					7	6	10	5
1	65	17	26.3	2	5.2	1032	18	11	10	5	4	63	4	2	6	1	4	0	0	0	0	0	0					18	11	10	7
1	60	10	26.5	1	3.6	670	9	8	7	5	4	70	6	3	2	2	4	0	0	0	0	0	0					9	8	7	4
1	78	10	24.2	2	4.5	602	8	6	5	3	3	48	5	1	2	2	2	0	0	0	0	0	0					8	6
2	60	18	24.1	2	3.8	732	7	6	4	3	3	57	11	2	3	1	1	0	0	0	0	0	0
2	35	5	24.3	1	4.5	928	8	5	5	4	4	59	20	3	2	1	1	0	0	0	0	0	0
2	65	5	18.1	2	3.8	605	8	5	5	4	5	72	8	3	3	2	1	0	0	0	0	0	0
2	70	25	30.5	3	5	698	15	10	6	5	4	70	14	3	7	1	3	0	0	1	0	0	1
2	42	20	24.9	2	4.5	856	9	7	7	5	3	61	3	2	3	1	2	0	0	0	0	0	0
2	43	10	19.5	1	3.8	634	19	12	8	4	5	75	10	3	6	1	4	0	0	0	0	0	0
2	55	5	29.5	2	4.5	746	8	6	6	3	3	68	11	4	3	1	1	0	0	0	0	0	0
2	71	28	18.6	3	4	623	12	10	8	3	3	45	5	1	4	1	1	0	0	0	0	0	0
2	57	4	23.8	1	4	1035	9	7	4	3	2	69	12	3	4	2	1	0	0	0	0	0	0
2	60	20	27.2	2	3.5	988	9	6	5	3	3	71	6	3	2	2	2	0	0	0	0	0	0
2	66	15	24.4	1	3.6	1108	10	9	6	4	4	78	2	3	3	1	1	0	0	0	0	0	0
2	61	13	19.7	2	4.6	1018	10	7	5	3	3	79	9	2	2	1	1	0	0	0	0	0	0
2	75	25	19.9	1	3.8	608	9	6	6	3	5	85	11	1	5	2	2	0	0	0	0	0	0
2	52	6	17.6	2	4.5	597	8	5	5	5	4	68	4	2	2	1	1	0	0	0	0	0	0
2	53	6	27.5	3	4	680	7	4	4	3	3	79	13	2	4	1	2	0	0	0	0	0	0
2	69	18	24.6	2	4	830	11	9	7	6	4	73	11	3	1	1	2	0	0	0	0	0	0
2	61	6	29.6	2	5.3	1166	14	10	8	7	5	65	15	2	8	1	4	0	0	0	1	0	1
2	40	12	26.1	1	5	1290	18	9	7	8	6	76	20	3	6	2	4	0	0	0	0	0	0
2	54	20	23.1	2	4	1068	8	5	5	4	5	59	7	2	3	1	2	0	0	0	0	0	0
2	70	10	22.7	1	3.5	654	7	6	4	3	3	67	10	3	5	2	2	0	0	0	0	0	0
2	62	18	18.7	3	4.5	1552	18	12	9	7	7	58	12	4	4	1	4	1	0	0	1	0	1
2	42	14	21.2	2	3.5	1054	10	8	6	5	4	75	0	3	3	2	2	0	0	0	0	0	0
2	36	5	28.2	1	3.6	720	10	7	7	4	4	69	13	3	3	1	4	0	1	0	0	0	1
2	64	10	28.2	2	4	656	9	5	5	4	3	85	1	5	2	1	1	0	0	0	0	0	0
2	80	38	20.3	1	5	1258	15	11	8	4	5	66	8	3	5	2	3	0	0	0	0	0	0
2	45	6	22.5	2	3.5	698	9	7	7	3	3	65	5	5	3	2	1	0	0	0	0	0	0
2	59	10	31.6	1	5.5	1803	17	12	9	6	8	50	4	3	7	1	4	0	1	0	0	0	1
2	30	5	19.6	1	3.8	523	8	5	5	4	3	75	12	2	3	1	1	0	0	0	0	0	0
2	51	7	28.5	3	3.8	518	10	6	4	3	3	89	10	1	2	2	1	0	0	0	0	0	0
2	39	8	25.3	1	4.4	1168	7	4	4	4	3	69	6	2	2	1	1	0	0	0	0	0	0
2	75	25	20.8	2	4.5	867	7	5	5	3	4	70	11	3	3	2	1	0	0	0	0	0	0
2	37	6	22.1	1	3.6	665	9	6	6	5	3	69	9	3	2	2	1	0	0	0	0	0	0
2	65	20	26.5	4	5	1520	16	9	7	6	5	77	7	3	7	1	3	0	0	0	0	0	0
2	52	8	23.9	1	3.8	623	11	8	6	7	5	68	8	2	3	1	1	0	0	0	1	0	1
2	68	16	22.6	2	3.5	590	8	5	5	4	5	65	12	4	4	2	1	0	0	0	0	0	0
2	58	6	19.5	1	3.5	1089	10	6	4	3	3	69	3	1	2	1	1	0	0	0	0	0	0
2	60	11	21.3	3	5	656	14	10	8	7	6	65	14	2	7	1	3	0	0	0	1	0	1
2	64	5	21.7	1	3.8	699	10	7	7	5	4	75	13	1	2	2	2	0	1	0	0	0	1
2	59	12	22.3	2	4.8	1023	15	12	10	9	9	85	5	3	6	2	4	0	0	0	1	0	1
2	54	8	18.5	3	4.5	1205	10	8	7	5	5	58	4	3	3	1	1	0	0	0	0	0	0
2	68	10	24.3	2	4.2	780	8	5	5	4	4	60	2	4	3	1	2	0	0	0	0	0	0
2	52	7	23.2	1	3.6	910	12	9	6	3	3	69	9	5	5	1	2	1	0	1	0	0	1
2	57	8	22.2	2	3.8	932	10	8	7	3	3	66	6	3	1	1	2	0	0	0	0	0	0
2	43	10	25.2	1	3.5	1035	9	5	5	4	3	58	7	4	2	2	2	0	0	0	0	0	0
2	56	8	28.5	1	3.8	676	9	6	4	3	3	73	10	2	1	1	1	0	0	0	0	0	0
2	31	5	21.2	1	3.8	857	10	5	5	3	4	50	8	3	1	2	1	1	0	0	1	0	1
2	63	10	21.9	1	3.5	655	10	7	6	4	3	60	14	5	3	1	1	0	0	0	0	0	0
2	45	6	20.6	4	4.5	735	7	4	4	3	3	79	10	2	2	1	1	0	0	0	0	0	0
												zhy
